# Supplementary material for: A Promising Approach to Treat Psoriasis: Inhibiting Cytochrome P450 3A4 Metabolism to Enhance Desoximetasone Therapy
Source: Pharmaceutics. 2023 Jul 25;15(8):2016. doi: 10.3390/pharmaceutics15082016 (PMC10458942; doi:10.3390/pharmaceutics15082016)
Supplement: Supplementary file 1 [file pharmaceutics-15-02016-s001.zip]

Archive with 1 entries (1 files):
- pharmaceutics-2516458-supplementary.pdf
